# Supplementary material for: Genome Assembly of Alfalfa Cultivar Zhongmu-4 and Identification of SNPs Associated with Agronomic Traits
Source: Genomics Proteomics Bioinformatics. 2022 Jan 13;20(1):14–28. doi: 10.1016/j.gpb.2022.01.002 (PMC9510860; doi:10.1016/j.gpb.2022.01.002)
Supplement: Supplementary Table S11 — Phenotypic information regarding 93 agronomic traits [file mmc11.xlsx]

## Sheet: Table S11
Table S11 Phenotypic information regarding 93 agronomic traits
Note: 1. Leaf length and width were mesured at early flowering stage. Three leafs were selected from the base of each individual. The mean values were used for analysis.
2. All individuals were clipped at early flowering stage. Plants were clipped three times in 2018 and four times in 2019. Fall growth was measured by regrowth plant height after clipping two weeks in autumns (1 Sep, 2018 and 29 Aug, 2019). Dormancy height data (plant regrowth height) was measured one month (31 Oct, 2018 and 29 Oct, 2019) after the final clipping.
3. The first clipping product of each individual was used for nutrition related trait analysis. The harvested stem and leat samples were dried in forced-air driers at 60°C for 24 h, and then were ground to pass 1 mm mesh. Subsequently, 31 nutrition related traits were measured by near-infrared reflectance spectroscopy (Foss NIRS 1650) using the sieved powder of each sample.
Group	Leaf and domancy phenotype				USDA database phenotype
taxa	fallgrowth_mean	leaflong_mean	leafwide_mean	dormancy_height_mean	By.pass.protein	Crude.protein.in.the.leaf	Crude.protein.in.the.stem	Anthracnose	Aphanomyces	Bacterial.wilt	Common.leaf.spot	Downy.mildew	Downy.mildew1	Fusarium.wilt	Lepto.spot	Phytophthora.root.rot	Resistance.to.Rhizoctonia	Sclerotinia.resistance	Spring.Black.Stem	Stemphylium.Leaf.spot	Verticillium.wilt	Crown.stem.diameter	Crown.width	Fall.growth	Plant.growth.habit	Recovery.rate	Secondary.root.diameter	Seedling.vigor	Taproot.diameter	Blue.aphid	Alfalfa.Snout.beetle	Clover.Root.curculio	Lygus.bug	Potato.Leafhopper	Pea.Aphid	Spotted.Alfalfa.Aphid	Chloroplast.DNA.hypervariabili	X100.Seed.weight.in.grams	Crown.branching	Crown.bud.number	Crown.origin	Depth.of.the.crown	Determinate.taproot.percentage	Determinate.taproot.position	Fibrous.root.mass	Leaf.size	Secondary.root.number	Secondary.root.position	Unifoliate.internode.length
B1	29.65	1.79	0.94	21.32	111	33.3	13.8	0	5	8.2	3.9	27.3	14.7	28	4.04	12	24.1	4.9	4.66	4.03	2	2	3	8	5	5	1	6	2	NA	4	22.89	4	4.6	NA	4.02	0.518	0.22	3	2	2	3	0	0	4	7	5	2	5.46
B3	39.44	2.25	1.09	31.92	103	29.1	12.2	0	3.7	2.4	3.86	10.6	4	51.07	3.86	1	26.15	13	4.65	4.69	NA	3	2	6	7	NA	1	7	2	5.26	4	18.67	3	3.5	NA	7.29	0.644	0.29	3	2	2	2	0	0	3	8	2	2	8.78
B4	40.94	2.09	1.14	30.53	119	27.7	15.2	0	1	53.8	3.84	2.8	0	24.18	3.98	9	14.61	13	4.76	4.57	NA	2	2	7	7	7	2	7	2	17.01	4	20.07	3	5.5	NA	38.88	0.548	0.3	3	1	2	3	0	0	3	7	3	2	11.36
B5	26.62	1.39	0.71	15.75	129	29.2	16.3	0.3	1.4	10.72	3.79	1	1.6	42.89	3.86	0	17.69	12	4.44	4.53	NA	2	2	9	NA	NA	2	5	2	1.05	4	20.39	NA	2.5	NA	0.99	0.589	0.21	2	2	2	3	20	3	3	7	3	1	3.71
B6	46.79	2.14	1.01	39.88	89	30.1	15.6	0.3	0	28	3.95	0	3.9	29.61	3.71	14	24.61	4	4.86	4.59	NA	2	3	5	7	7	2	7	2	16.84	4	23.58	4	4.5	NA	106.21	0.576	0.24	3	1	2	3	30	4	3	6	4	2	15.86
B7	29.89	1.49	0.82	31.73	117	25.1	14.6	8.46	2.9	1.69	4.07	0	0	59.6	3.02	0	9.84	34	3.38	4.37	9	1	2	9	5	NA	1	4	2	0	4	14.99	NA	4.4	0	0	0.462	0.21	1	2	2	2	0	0	3	6	2	2	2.36
B8	31.4	1.85	1.08	16.4	119	28.7	14.2	0	1.4	33.3	3.6	28.5	17.3	46.54	3.97	0	7.69	2	4.86	4.64	NA	2	2	8	5	5	1	4	1	12.53	4	27.4	3	3.9	NA	7.85	0.522	0.23	2	2	2	3	0	0	3	7	4	2	9.06
B9	31.24	1.67	1.06	12.34	120	31.1	13.6	0	4.3	1.53	3.69	0.7	2.7	39.16	3.71	5	26.15	3.2	3.44	4.13	7	2	3	8	5	5	3	6	2	6.7	4	22.58	3	6.2	38.8	2.1	0.525	0.23	2	2	2	4	20	5	4	7	4	2	6.59
B10	41.25	2.37	1.33	25.79	NA	NA	NA	NA	NA	NA	NA	NA	NA	NA	NA	NA	NA	NA	NA	NA	NA	NA	NA	NA	NA	NA	NA	NA	NA	NA	NA	NA	NA	NA	NA	NA	NA	NA	NA	NA	NA	NA	NA	NA	NA	NA	NA	NA	NA
B12	43.55	2.38	1.38	24.39	97	29.8	13.3	0	11.1	26.2	3.78	58.9	30.4	58.18	4.12	0	13.84	2	4.84	4.65	NA	2	2	6	5	NA	2	6	2	12.54	4	22.3	4	6.3	NA	0	0.515	0.28	3	2	2	2	20	4	4	8	5	2	10.97
B13	38.43	2.31	1.37	24.86	118	30	14.4	0	11.5	39	3.87	60.5	27.1	67.32	4.15	2	3.85	5	4.8	4.6	NA	2	2	8	7	NA	1	5	2	4.15	4	17.9	4	6.9	NA	0	0.578	0.26	3	2	2	2	20	3	4	7	3	2	10.03
B14	38.22	2.13	1.15	22.63	114	29.6	14.9	0	17.7	9.63	4.5	38.5	31.2	51.18	3.29	9	11.15	17	3.8	4.36	3	3	2	6	7	7	2	6	2	1.1	4	12.65	4	5.3	29.6	11.9	0.53	0.25	3	2	2	2	30	4	4	7	4	2	11.29
B15	36.85	2.04	1.08	21.39	NA	NA	NA	NA	NA	NA	NA	NA	NA	NA	NA	NA	NA	NA	NA	NA	NA	NA	NA	NA	NA	NA	NA	NA	NA	NA	NA	NA	NA	NA	NA	NA	NA	NA	NA	NA	NA	NA	NA	NA	NA	NA	NA	NA	NA
B17	41.16	2.23	1.25	22.5	111	32.1	13.9	0.53	0	7.8	3.92	0.7	13.9	36	4.25	4	33.3	3.1	4.44	3.87	5	2	2	7	NA	NA	2	6	1	NA	4	21.94	3	4.3	NA	3.52	0.54	0.25	2	1	2	2	20	5	3	7	3	2	9.28
B19	42.22	2.33	1.3	23.66	113	29.4	12.8	0	8.6	41.9	3.84	61.5	38.5	64.49	3.87	0	20.77	5	4.79	4.6	NA	2	2	7	7	7	1	7	2	4.24	NA	23.98	4	6.4	NA	0	0.517	0.25	3	2	2	2	0	0	3	7	3	2	12.97
B20	37.14	2.32	1.19	32.8	73	29.6	16.1	6.28	1.3	4.89	4.26	1.7	1.8	45.45	3.42	7	15.08	25	3.82	4.43	11	2	1	6	NA	5	1	5	1	2.86	4	11.88	3	4.6	31.8	0	0.485	0.22	2	2	1	2	20	3	3	6	2	2	14.87
B21	42.52	2.3	1.28	21.95	96	29.2	12.3	1.69	13.3	19.27	4.33	39.1	28.2	65.35	3.75	9	31.47	8	3.73	4.6	7	2	2	6	7	8	1	7	2	2.88	4	12.3	4	5.1	45.7	0	0.518	0.24	2	2	2	2	20	4	3	8	4	2	13.97
B22	39.34	2.1	1.2	22.33	140	29.4	13.3	1.1	4	0	3.85	2.4	0.8	54.94	3.61	7	24.61	26	4.65	4.57	NA	2	2	8	7	NA	2	6	2	5.55	4	21.52	4	5.3	NA	0	0.525	0.28	3	2	2	2	20	4	3	8	3	2	4.97
B23	36.03	2.32	1.17	20.05	121	30.8	14.2	38.33	1.1	3.6	3.44	4	5.7	59.21	3.66	3	21.54	8.5	3.63	4.43	2	2	3	8	NA	NA	2	6	2	6.73	4	39.8	NA	7.4	9.5	13.2	0.588	0.21	3	2	2	2	0	0	4	8	4	2	6.3
B24	42.65	2.29	1.2	39.96	89	30.2	13.9	35.73	0	38.26	4.72	15.8	6.7	47.32	3.67	0	23.07	3.5	3.75	4.38	5	2	3	4	7	7	3	7	2	6.97	NA	30.39	3	6.2	31	12.9	NA	0.24	3	1	1	2	30	5	4	8	4	2	16.69
B25	38.63	2.48	1.29	26.76	110	27.9	13.6	0	8.1	1.8	3.21	8.9	25.5	32.23	3.81	2	33.84	13.8	3.64	4.28	53	2	3	7	7	NA	2	6	2	3.71	4	21.01	3	4.8	12.3	0	NA	0.22	2	2	1	3	0	0	4	8	4	3	6.95
B26	25.34	1.45	0.79	17.75	90	30.5	14.6	2.43	4.2	9.14	3.96	2.4	1.8	48	4.03	7	14.93	10.3	4.62	4.08	1	1	2	9	5	NA	2	4	2	2.51	4	35.83	NA	3.2	0	0	NA	0.22	2	2	1	3	80	4	4	7	4	2	5.03
B27	35.23	2.11	1.14	19.79	121	32.5	14.9	0	0	52.32	3.85	2.9	23.8	15.73	3.95	25	9.23	8.3	4.78	3.85	1	2	3	7	NA	NA	2	6	2	7.72	4	32.24	3	7.2	4.8	1.8	0.658	0.22	3	2	2	3	20	5	4	7	5	2	8.65
B28	41.51	2.23	1.29	41.29	106	29.3	13.5	2.68	1.1	0	4.37	33.9	0	61.71	3.72	4	24.61	4.5	3.92	4.06	3	2	2	5	NA	NA	2	8	1	112.43	4	21.25	4	4.5	54	52	0.636	0.26	2	1	1	2	20	5	3	7	3	1	23.75
B29	33.71	2	1.14	30.22	77	26.9	13.2	0	1.1	9.76	4.6	0	0	43.04	3.55	20.4	32.3	18.3	3.59	3.63	30	2	2	6	NA	NA	2	6	2	6.27	4	44.87	3	5.2	4.3	4.9	0.511	0.21	2	2	1	2	0	0	4	6	3	1	16.54
B31	36.29	1.91	1	18.41	132	31.7	14.7	5	1.6	10.13	3.66	19.2	22	12.95	3.68	25.6	17.69	7.3	4.59	4.5	3	2	2	7	NA	NA	2	7	2	4.54	4	32.8	3	5.8	0	0	0.543	0.24	2	2	2	2	0	0	3	7	4	2	6.73
B32	42.13	2.11	1.25	25.66	92	29.4	13.7	0	15.6	30.51	NA	55	43.6	62.76	3.93	20.1	11.54	9.5	4.58	4.01	2	2	3	7	7	7	2	6	2	5.97	4	27.41	3	7.8	0	0	0.581	0.25	2	2	2	2	50	4	3	8	3	2	15.94
B33	37.59	2.11	1.21	20.4	100	27.9	13.9	0.53	0	21.2	4.03	0.8	0	16	4.31	9	25.6	5.4	4.76	3.89	10	2	2	7	NA	5	2	6	2	NA	4	25.3	3	5.1	NA	29.58	0.526	0.22	3	1	2	2	20	5	3	7	4	2	6.5
B34	31.84	1.98	1.14	17.2	105	29.5	15	0	5.2	2.78	NA	55.1	55.7	42.38	3.92	5.7	23.07	5.3	4.1	4.08	4	2	2	8	NA	5	2	6	1	0.96	NA	31.1	NA	6.9	7.4	9.3	0.613	0.26	2	1	1	3	40	5	4	7	4	3	2.86
B35	34.71	2	1.11	17.49	74	31.6	12.4	0.3	0	25.92	NA	17.4	8.8	17.64	3.9	11	20	12.3	4.12	4.14	7	2	3	8	NA	5	2	6	1	2.52	4	35.4	NA	6.2	2.1	1.5	NA	0.24	3	2	1	3	20	5	4	7	4	3	3.19
B37	30.82	1.46	0.79	18	158	28	16.5	4.7	7.5	0	4.55	0	0	8.14	3.3	3	20.98	31	3.49	4.3	9	2	2	9	3	NA	2	4	2	0.72	4	11.63	NA	4.6	0	0	0.547	0.2	2	2	2	3	0	0	3	5	4	1	3.32
B38	44.95	2.31	1.44	23.62	86	30.8	13.8	0	5.8	52.5	3.79	49.7	34.6	54.97	3.93	2	26.92	13	4.75	4.63	0	2	2	7	7	7	1	7	2	6.16	4	19.57	3	6.8	NA	0	0.599	0.24	3	2	2	3	0	0	4	8	5	2	15.81
B39	40.77	2.29	1.26	27.98	126	30.7	13.7	0.3	6.6	7.1	3.76	36.5	31.2	31.65	3.84	0	19.23	19	4.61	4.58	0	2	2	6	7	NA	1	6	1	5.94	4	19.92	3	4.7	NA	0	0.608	0.22	2	2	NA	2	0	0	3	7	2	1	11.39
B42	33.48	2.07	1.23	16.52	79	29.7	16.2	0	0	30.7	3.86	28.4	18.1	11.47	3.89	0	20	19	4.73	4.76	2	2	2	8	5	5	1	4	2	3.5	4	21.42	NA	4	3	0	NA	0.23	2	2	2	3	20	3	3	7	4	2	8.24
B44	38.95	2.07	1.22	25.01	86	29.4	15	0	2.4	41.4	3.69	50.2	23.8	41.3	3.99	0	7.69	27	4.85	4.58	NA	2	2	7	7	5	2	6	2	15.89	5	24.17	4	6	NA	0	NA	0.27	3	2	2	2	0	0	3	8	4	3	12.97
B45	36.03	2.13	1.13	27.75	126	27.1	15.5	0.8	0	0	3.87	0.9	16	63.06	3.68	4	15.38	36	4.78	4.42	6	2	2	6	NA	NA	1	4	2	8.4	4	25.05	3	4.1	NA	0	0.507	0.27	2	2	2	3	0	0	3	8	3	2	12.08
B46	39.8	2.34	1.37	36.2	125	29.3	13.1	0.91	5	2.37	NA	15.7	13.8	47.24	4.01	29	15.38	37.4	4.71	4.24	NA	2	3	4	7	5	3	6	2	13.35	NA	NA	3	5.3	NA	NA	0.693	0.19	3	1	2	3	20	4	4	7	3	1	22.26
B47	33.94	2.07	0.94	36	88	28.6	14.2	4.98	11.1	3.64	4.56	0.7	0	53.67	3.98	21	41.96	12	3.86	4.73	1	3	3	4	7	7	2	6	3	4.08	NA	18	3	1.5	21.6	27.8	NA	0.31	4	1	2	3	0	0	3	8	5	2	24.92
B49	35.98	1.83	1.05	22.43	114	28.4	13.8	0	22	0	4.13	13.9	9.8	61.4	3.74	6	17.7	17	3.55	4.35	0	2	2	8	NA	NA	2	6	2	2.56	4	14.26	3	4.6	31.2	19.7	0.553	0.26	2	1	2	3	0	0	3	7	3	2	8.91
B50	39.89	2.32	1.04	29.69	105	29	15	7.04	4	1.54	4.26	2.5	4.2	32.38	3.64	11	19.01	22	3.85	4.48	1	2	2	6	7	NA	1	6	2	3.79	4	16.64	3	4.7	0	0	0.566	0.25	3	2	2	2	0	0	3	7	4	2	14.86
B51	43.86	2.54	1.33	27.29	120	30.1	13.6	0.58	3.6	0.81	3.83	10.8	13	26.65	3.53	3	33.63	24	3.73	3.88	0	2	2	6	NA	NA	1	7	2	2.55	4	10.8	3	5.1	33.5	2.1	0.617	0.22	2	2	1	2	0	0	3	8	3	1	17.23
B52	39.77	2.21	1.25	25.65	102	30.6	15.1	41.51	0	58.4	4.14	1.2	2.5	72.31	3.65	3	42.62	34	3.65	4.21	1	3	2	7	7	NA	2	6	1	0	4	27.2	4	1.4	51.3	0	0.71	0.21	2	1	2	3	20	3	3	7	4	2	7.05
B53	33.8	2.27	1.11	30.8	102	26.3	15.4	0	0	25.8	3.99	5.9	0	33.18	4.03	2	16.92	11	4.79	4.97	0	2	2	5	NA	NA	1	7	2	10.24	5	20	4	4.7	NA	20.42	0.495	0.28	3	1	2	2	0	0	3	8	3	2	18
B54	37.79	2.33	1.23	24.07	96	31.1	10.9	0.39	0	32.1	4	2.3	6.3	28	4.16	4	28.7	2.4	4.7	4.01	5	2	3	7	NA	NA	2	6	2	NA	4	21.33	3	5.3	NA	28.96	0.512	0.23	2	2	2	4	0	0	3	6	4	2	5.76
B55	36.59	2.28	1.19	22.93	67	32.5	12.7	0	0	31.8	4.04	0	0	25	4.12	8	21.5	6.4	4.62	4.05	0	2	3	7	NA	NA	2	7	2	NA	NA	26.13	3	4.4	NA	28.7	0.545	0.25	2	2	2	3	0	0	3	6	4	2	5.11
B56	31.36	1.97	1.07	16.36	136	30.8	15.5	10.34	0	14.8	NA	18.7	24.5	29.7	4.06	8	14.7	15.4	3.8	4.02	0	2	4	8	5	5	2	5	2	NA	5	23.83	3	5	NA	9.95	0.627	0.22	3	3	2	5	0	0	4	7	4	3	5.74
B57	30.06	1.9	1.04	15.15	61	31.2	12.6	4.85	0	14.5	4.02	6.1	8.3	42.9	4.1	3	17.9	9.6	4.84	4.1	3	2	3	8	5	5	2	6	2	NA	4	23.4	3	5.1	NA	6.37	0.525	0.23	3	2	2	3	20	3	3	7	3	1	4.47
B58	29.22	1.78	0.9	18.33	84	32.2	13.9	6.2	0	21.5	3.83	3.1	14	18.3	4.1	6	28.2	4.9	4.81	3.81	6	2	3	8	5	5	2	6	2	NA	4	24.3	3	4.6	NA	9.5	0.674	0.22	3	2	1	3	0	0	3	7	4	2	6.76
B59	31.59	1.77	1.04	16.45	117	32.1	14.7	10.56	2	16.1	3.94	3.5	23.8	25.6	3.94	5	27.7	3.9	4.62	4	6	2	3	8	NA	5	2	6	2	NA	4	20.74	3	4.9	NA	10.02	NA	0.22	4	1	1	2	30	3	3	7	5	4	5.81
B60	33.67	2.08	1.07	21.34	84	30.8	12.5	1.09	0	38.8	3.97	1.9	1.5	24	4.29	17	22.6	6.9	4.49	4.12	13	2	3	7	NA	NA	2	7	2	NA	4	22.42	3	4.5	NA	30.02	NA	0.25	3	2	2	4	0	0	3	7	4	2	10.57
B62	39.24	2.15	1.18	23.92	116	26.4	13.9	0	0	45.9	3.7	13.7	3.1	18.4	3.9	17	20.77	6	4.86	4.4	NA	2	2	7	7	NA	2	6	2	5.69	4	23	4	5	NA	29.16	0.516	0.19	3	1	2	3	20	5	3	7	3	2	44.18
B63	43.75	1.88	0.82	23.11	62	27.8	14	0	0	0	4.09	7.5	0	35.55	4.03	0	46.15	7	4.78	4.59	0	3	2	2	8	8	2	8	2	8.64	NA	32.5	3	2.7	NA	2.33	0.562	0.34	2	1	1	2	70	3	3	9	4	2	13.81
B64	35.65	2.06	1.12	20.97	109	34.7	16.1	2.61	0	8.1	3.87	3.9	17.1	20.2	4.12	6	14.4	3.9	4.46	4.07	5	3	3	8	NA	5	2	6	2	NA	4	21.79	4	4.4	NA	1.52	0.483	0.25	3	1	2	4	0	0	3	7	4	2	5.51
B65	35.73	2.25	1.31	21.21	111	29.9	13.4	8.97	5.3	1.08	3.24	9	40.5	23.16	3.44	2	24.26	31	3.85	4.21	0	2	3	6	7	5	2	6	2	10.32	4	14.09	4	5.3	68.7	0	0.521	0.33	2	2	1	3	20	3	3	8	2	2	7.26
B67	33.17	1.98	1.03	17.76	145	30.4	13.4	1.85	1.3	15.29	4.38	8.1	6.7	29.62	3.92	7	11.8	0	3.53	4.04	19	2	2	8	7	NA	2	7	2	1.55	4	25.53	3	1.7	54.5	1.3	NA	0.22	2	2	2	3	20	5	3	7	4	1	9.37
B69	34.19	2.1	1.22	26.69	120	33.2	14.6	0	1.5	0	4.44	11.3	10	33.91	3.78	4	27.54	10	3.68	4.17	6	2	3	8	NA	NA	2	5	2	1.81	5	17	4	1.5	21.2	0	0.549	0.19	2	1	2	3	30	4	3	7	3	2	6.81
B70	38.52	2.18	1.26	22.55	98	30.9	11.7	0	7.5	9.57	3.97	46.8	28.4	52.8	3.56	6	23.6	11	3.81	4.53	9	2	2	7	8	7	1	8	1	0	5	23.8	4	5.6	3	0	NA	0.24	2	1	2	3	0	0	3	8	3	2	11.76
B71	35.81	2.18	1.1	24.83	98	32	16.8	1.17	4.8	0	3.99	8.4	15.9	31.9	3.13	6	22.29	13	3.72	4.44	1	2	2	6	7	5	2	5	2	6.25	4	NA	3	1.3	0	1.4	0.49	0.3	2	1	1	2	0	0	3	8	2	2	7.53
B73	35.64	2.11	1.12	19.31	142	30.9	14.5	1.07	1.8	3.83	3.48	3.6	0	48.48	3.27	3	34.75	9.2	3.6	4.51	6	2	3	9	NA	NA	2	5	2	0	4	10.11	3	4.6	0	6.5	NA	0.19	3	3	2	3	20	5	4	7	5	2	5.25
B74	40.67	2.46	1.21	37.55	83	30.2	12.8	11.04	1.3	3.19	4.34	18.2	7	23.09	3.69	10	17.7	27.2	3.85	4.32	10	2	3	6	NA	NA	2	6	2	5.77	4	19.38	3	5	0	0	NA	0.28	3	1	2	3	0	0	3	7	4	2	19.26
B75	32.58	2.43	1.02	30.14	104	28.2	13.3	42.81	5.1	7.85	4.83	0.6	0.6	64.74	3.43	8	24.76	22.2	3.83	4.08	21	2	2	5	7	7	1	6	1	3.28	4	11.39	3	4.7	0	0	0.534	0.25	2	2	2	2	20	4	2	6	2	2	14.11
B76	32.89	1.73	1.03	19.02	101	29.3	13.2	6.62	0	2.08	3.31	16.2	39.6	71.14	3.79	0	18.36	35.2	3.72	4.58	48	1	2	8	NA	5	1	6	1	0.74	4	30.9	3	1.8	0	0.6	0.647	0.25	2	1	1	2	0	0	3	6	3	2	7.31
B77	27.29	1.69	0.64	21.92	108	29.8	18.2	0	0	6.8	4.84	3.1	1.7	36.63	3.86	5	9.18	0	3.92	4.88	0	2	2	5	7	NA	2	7	2	8.75	4	22.25	4	4.8	0	12.3	0.743	0.36	2	1	1	2	30	4	3	7	3	2	18.25
B81	33.72	1.89	0.94	20.7	111	27.9	15.5	5.9	0	1.3	3.87	6	18.4	14.4	4.2	5	30.8	5.9	4.64	4.14	7	3	3	7	5	NA	2	6	2	NA	4	24.46	3	4.5	NA	2.13	0.537	0.26	3	1	1	2	50	4	3	7	5	2	8.95
B84	34.82	2.06	1.03	22.97	103	24.7	15	0.8	0	2.6	3.85	0.4	0	37.02	3.93	12.8	19.61	6.3	4.85	4.44	NA	2	2	7	NA	NA	2	5	2	NA	4	23.5	4	4.4	0	0	0.653	0.2	3	1	2	2	30	4	3	6	3	2	15.22
B85	41.24	2.22	1.15	35.77	132	28.5	12.8	0.3	0.9	6.1	3.95	3.2	2.2	41.84	4.01	10.6	33.84	4.3	4.66	4.57	NA	3	2	6	NA	NA	2	7	2	NA	5	25.24	3	5.5	2.6	0.6	0.656	0.19	2	2	2	3	30	4	3	7	3	1	18.37
B86	37.64	2.09	1.08	29.33	83	28.7	12.1	0.6	8.2	11.5	3.96	0	0	58.3	3.73	12.7	16.92	4.3	4.71	4.32	NA	2	2	6	NA	7	2	7	2	6.32	4	25.2	3	4.1	0.6	0	NA	0.22	2	1	2	2	0	0	4	7	4	1	15.51
B87	38.3	2.3	1.12	29.38	131	30.2	13.1	0	0	3.2	NA	1.2	2.2	54	3.62	30.5	16.15	15.3	4.44	4.1	8	2	2	6	7	8	2	6	2	2.9	5	21.38	3	2.9	0	0	NA	0.2	1	1	2	2	40	5	3	7	3	1	18.38
B88	35.62	2.06	1.15	22.36	104	28.4	14	0	1.2	4.2	NA	0	0	30.5	3.65	5.9	23.84	10.3	4.16	4.32	0	2	4	8	NA	NA	2	8	2	7.75	5	22.5	3	5.8	1.8	0	0.608	0.24	3	2	2	4	30	5	4	7	5	3	5.94
B89	30.42	1.66	0.86	13.78	144	30.2	12.5	0.3	0	26.44	NA	9.1	9.2	19.38	NA	12	NA	NA	NA	NA	5	2	3	9	NA	NA	2	5	2	0.94	4	NA	NA	NA	0	0	NA	0.2	3	1	1	3	0	0	3	7	4	2	NA
B90	32.94	1.97	0.97	20.53	91	31.4	11.2	1.43	2	11.8	3.91	4.4	6.8	21.6	4.1	11	27.2	12.5	4.67	4.14	0	2	3	8	NA	NA	2	6	2	NA	5	22.84	3	4.5	NA	12.31	0.506	0.26	3	1	1	3	0	0	3	7	3	2	4.58
B91	51.44	2.35	1.39	28.44	117	34.1	15.8	0.8	0	10.6	NA	34.7	0	55.36	3.71	19	49.23	15.4	4.41	4.05	2	2	3	4	NA	NA	2	6	2	NA	NA	20.85	3	4	NA	30.28	0.555	0.25	3	2	1	2	20	3	4	8	5	2	22.29
B92	28.07	1.9	1.13	14.86	124	30	13.7	0	0	0	4	31.3	19.1	16.21	4.01	2	28.46	10.7	4.55	3.95	1	2	2	8	5	5	2	6	1	2.53	4	22.78	3	5.8	0	0	0.531	0.24	2	2	2	2	20	2	3	7	3	2	8.13
B93	39.07	2.17	1.18	20.51	111	31	15.1	0	2.1	0	4.29	5.8	8.8	51.1	3.66	4	26.15	12.2	3.62	4.46	12	2	2	8	NA	5	1	7	1	10.38	4	23.12	3	5.9	6.6	0	0.522	0.24	2	2	2	3	0	0	3	7	3	2	7.64
B94	41.18	2.27	1.35	32.06	121	30.4	12.9	10.07	22	2.49	NA	31.6	23.6	46.38	3.7	6	22.31	19.8	4.39	4.05	0	3	4	5	NA	NA	3	8	3	10.44	4	19.8	3	5.1	6.9	22.5	NA	0.23	4	2	2	3	50	4	4	8	4	2	14.09
B95	35.75	2.04	1.27	26.95	102	30.1	11.3	6.87	2.9	1.3	4.28	50.8	21.9	35.89	3.78	3	13.84	12.8	3.7	4.26	8	2	2	8	7	NA	2	6	1	4.63	4	24.47	3	5.1	0.7	0.6	0.615	0.2	3	2	2	2	0	0	4	7	5	2	5.05
B96	40.6	1.88	1.05	37.73	138	22.8	14	0	1.1	1.7	3.65	0	0	47	3.56	10.1	31.54	31.6	4.55	4.48	8	2	2	7	7	5	1	6	2	3.91	4	NA	3	3.8	0	0	NA	0.19	2	1	1	2	0	0	3	7	3	2	19.26
B97	43.18	2.42	1.43	34.16	79	30.3	12.2	10.3	0	13.44	NA	11.8	3.6	30.42	4.03	10.3	31.5	1.3	4.33	4.38	5	3	2	5	7	7	2	8	2	NA	4	30.2	3	5.5	NA	21.64	0.514	0.25	3	2	1	3	20	4	4	8	4	2	14.11
B99	32.87	1.94	1.07	21.37	85	29.4	14.6	0	0	11.94	NA	26.7	16.2	42.27	4	21.6	28	1.3	3.9	4.16	0	1	1	8	NA	5	1	6	1	NA	4	26.6	NA	5.5	NA	4.37	0.518	0.23	1	1	1	2	0	0	2	7	1	2	7.89
B100	35.84	1.9	1.07	19.7	58	31.4	13	14.38	0	8.2	3.97	10.8	6.1	39.9	4.2	9	25	6.6	4.65	4.12	0	3	3	8	7	5	2	6	2	NA	4	26.15	3	4.5	NA	35.53	0.463	0.23	2	2	1	3	20	4	3	8	4	2	9.65
B101	41.09	2.15	1.23	32.03	98	31.1	12.5	5.36	9.1	0	3.41	15.8	27.5	21.5	3.41	9	20.77	42	3.75	4.26	7	3	3	6	7	5	3	5	2	5.22	4	21.81	3	5.9	0.9	0	0.539	0.28	3	2	2	3	30	5	4	8	4	2	9.41
B102	55.57	1.96	0.76	39.84	98	31.9	11.8	0	0	0	4.87	13.4	0	91.67	3.62	12	46.15	8	3.7	4.42	1	2	2	4	NA	NA	2	8	2	9.19	NA	23.78	3	5.1	NA	0	NA	0.27	2	2	1	2	20	2	3	8	3	3	29.74
B103	28.77	1.89	0.91	16.5	146	31.3	13.9	0	0	1.8	3.9	5.7	0	16	4.08	4	21.5	4.8	4.42	3.96	1	2	2	8	5	5	2	5	2	NA	4	22.9	3	5.5	NA	4.28	0.598	0.2	1	2	2	2	20	3	4	7	5	2	4.36
B104	39.51	2.18	1.32	22.62	102	31.1	11.4	2.08	1.4	0	3.13	11.6	34.8	29.84	3.54	4	12.31	16	3.68	4.35	3	2	2	7	7	5	2	6	2	5.33	4	12.46	4	5.2	2.2	0	NA	0.28	2	1	1	2	0	0	3	8	3	2	8.31
B105	33.86	1.95	1.14	17.67	142	28.8	13.7	6.53	2.3	3.4	3.62	14.6	24.1	9.44	3.49	4	25.57	22	3.52	4.06	5	2	3	8	5	5	2	6	2	5.42	4	23.59	3	4.9	13.8	0	0.568	0.21	3	2	2	3	0	0	4	7	6	2	7
B106	34.24	1.98	1.18	17.19	121	33.1	15.2	10.92	1.3	2.75	3.32	25.9	35.9	25.85	3.17	6	9.84	25	3.62	4.32	3	2	3	8	NA	5	2	7	2	6.71	4	14.6	4	4.7	13.1	0	0.443	0.25	3	3	2	2	0	0	4	8	5	2	8.3
B107	36.05	2.23	1.19	26.65	118	30.8	14.3	0	4.3	4.52	3.93	11.9	19.8	39.44	3.47	0	14.43	20	3.8	4.62	0	3	2	7	NA	5	2	8	2	3.08	NA	12.68	4	4.5	4.6	0	0.561	0.23	2	1	1	2	0	0	4	8	3	2	7.64
B108	47.02	2.08	0.84	36.7	95	26.3	14.4	0	1.1	1.63	4.88	36.2	4.7	62.22	3.78	3	21.54	3.8	3.9	4.43	0	2	3	4	7	8	2	7	2	7.47	NA	25.83	4	5.3	49.6	39.5	0.609	0.25	3	1	NA	2	20	5	3	9	4	2	31.97
B109	39.87	2.18	1.32	29.8	95	30.8	15.9	0	0	2.46	4.19	9.1	0	28.99	3.8	18	34.1	14	3.65	4.36	9	2	2	5	8	7	2	7	2	8.67	4	13.74	3	5.3	3.9	0	0.543	0.28	2	1	2	3	20	5	3	8	3	2	16.36
B110	40.63	2.24	1.11	30.54	87	24.9	14.2	3.51	0	1.5	3.95	8.1	8.3	24	4.26	13	23.1	10.5	4.57	3.94	3	3	3	5	7	5	2	6	2	NA	4	23.2	3	5.9	NA	0.51	0.682	0.29	3	1	NA	2	0	0	4	8	5	2	16.27
B111	38.27	1.87	1.12	27.42	126	30.3	11.2	13.54	13.2	3.61	4.71	12.5	3.6	46.72	3.16	6	18.36	20	3.69	3.77	7	2	2	7	7	NA	1	7	1	3.51	4	9.04	3	4.8	3.1	0	NA	0.3	2	1	2	2	0	0	3	7	3	2	7.57
B112	35.58	2.23	1.29	22.71	83	28.8	15.4	0.4	1.5	0	3.6	13.4	27.5	30.9	3.8	0	20.31	26	4.87	4.64	0	2	2	7	7	NA	2	6	2	2.12	4	19.52	4	5.7	NA	0	0.558	0.22	3	2	2	3	0	0	3	8	5	2	7.29
B113	41.85	2.37	1.46	28.27	115	29.9	15.7	0	2.4	9.82	3.72	32.1	19.6	59.82	3.96	0	10	7	4.82	4.62	NA	2	2	7	NA	NA	2	7	2	7.35	4	21.61	3	5.2	NA	0	0.584	0.19	2	1	2	3	0	0	4	8	4	2	14.22
B114	36.87	2.25	1.17	19.31	115	29.6	14.1	0.3	1.1	10.1	3.75	50.5	45.1	64.27	4.36	0	28.46	15.7	4.6	4.57	NA	2	3	7	NA	5	1	6	2	3.14	5	16	3	5.8	NA	11.44	0.622	0.27	3	1	1	3	20	5	3	7	4	2	16.35
B115	44.1	2.37	1.24	29.4	99	27.5	9	0	3	2.29	NA	60	0	50.83	3.66	14	30	5.4	4.45	4.16	NA	3	2	5	NA	NA	3	NA	3	NA	NA	25.22	4	5	NA	35.19	0.535	0.24	3	1	1	1	0	0	4	8	6	3	22.17
B117	37.97	2.18	1.1	40.95	108	24	8.9	0	3	0	NA	2.7	7.7	38.06	NA	29	13.84	3.4	NA	NA	NA	2	3	5	7	5	2	5	2	NA	NA	NA	3	NA	NA	5.3	0.589	0.22	3	1	2	2	20	2	4	8	2	1	19.56
B118	35.89	2.25	1.14	37.15	94	21.1	13	0	9	2.01	NA	12.5	1.4	36.1	4	18	21.54	12.4	4.54	4.19	2	2	4	5	7	NA	3	5	2	NA	NA	24.1	3	5.2	NA	2.1	0.747	0.2	4	2	1	3	30	4	4	7	3	2	15.14
B119	40.84	2.43	1.2	42.09	92	30	13.9	51.08	2.6	5.59	4.69	35.2	35	63.04	3.71	15	16.92	25	3.76	4.45	9	2	1	5	7	NA	1	7	1	2.8	4	20.5	3	5.5	0	0	NA	0.3	1	1	2	1	0	0	3	7	2	2	19.28
B120	33.75	2.14	0.96	29.6	55	27.1	9.1	0.4	0	11.42	NA	8.3	17.5	44.62	3.88	11	33.84	15.6	4.45	4.18	NA	3	4	8	NA	NA	3	NA	5	NA	4	25.1	4	4.8	NA	4.14	NA	0.2	4	1	1	2	0	0	4	7	6	3	17.25
B121	42.46	1.99	1.13	35.13	114	28.2	13.9	0	1	1.89	NA	4	15.3	41.31	NA	26	14.61	NA	NA	NA	NA	2	3	6	NA	5	3	6	2	NA	4	NA	3	5.2	NA	5.51	0.581	0.2	3	2	2	4	50	3	3	7	3	1	19.8
B122	48.95	2.05	1.01	33.3	100	25.3	14.3	0	3.5	0	4.03	30.2	2.6	55.21	4.52	10	34.61	6.7	4.73	4.19	0	2	3	4	7	9	2	6	2	10.73	NA	21.15	3	3.1	29.4	5	0.645	0.28	3	2	2	3	0	0	3	9	4	1	34.12
B125	37.34	2.19	1.11	31.98	101	27.1	10.5	0	0	0	NA	5.8	12.2	43.12	NA	4	13.84	NA	NA	NA	NA	2	4	5	7	NA	3	6	3	NA	NA	NA	4	5.1	NA	4.03	0.654	0.23	3	1	2	3	50	3	4	6	3	1	20.31
B126	42.3	2.35	1.03	41.47	105	31.1	11.9	25	8	0	4.36	0	0	63	4.35	10	40.9	8.6	4.36	4.28	3	2	1	6	7	7	2	6	1	7.79	5	46	3	2.8	0	0	0.507	0.23	1	1	2	2	20	3	4	8	3	2	17.68
B128	32.34	2.01	0.85	30.98	100	33.3	14.8	32.26	NA	NA	NA	NA	NA	NA	NA	NA	NA	NA	NA	NA	11	2	2	6	NA	7	2	6	2	NA	4	NA	3	NA	NA	NA	0.669	0.28	2	1	2	3	0	0	4	8	3	1	13.78
B129	32.25	1.88	1.03	15.77	NA	NA	NA	NA	NA	NA	NA	NA	NA	NA	NA	NA	NA	NA	NA	NA	NA	NA	NA	NA	NA	NA	NA	NA	NA	NA	NA	NA	NA	NA	NA	NA	NA	NA	NA	NA	NA	NA	NA	NA	NA	NA	NA	NA	NA
B130	36.87	2.42	1.12	22.24	NA	NA	NA	NA	NA	NA	NA	NA	NA	NA	NA	NA	NA	NA	NA	NA	NA	NA	NA	NA	NA	NA	NA	NA	NA	NA	NA	NA	NA	NA	NA	NA	NA	NA	NA	NA	NA	NA	NA	NA	NA	NA	NA	NA	NA
B131	40.31	2.37	1.13	24.53	NA	NA	NA	NA	NA	NA	NA	NA	NA	NA	NA	NA	NA	NA	NA	NA	NA	NA	NA	NA	NA	NA	NA	NA	NA	NA	NA	NA	NA	NA	NA	NA	NA	NA	NA	NA	NA	NA	NA	NA	NA	NA	NA	NA	NA
B132	38.07	2.29	1.18	24.61	NA	NA	NA	NA	NA	NA	NA	NA	NA	NA	NA	NA	NA	NA	NA	NA	NA	NA	NA	NA	NA	NA	NA	NA	NA	NA	NA	NA	NA	NA	NA	NA	NA	NA	NA	NA	NA	NA	NA	NA	NA	NA	NA	NA	NA
B133	39.83	2.32	1.11	25.52	NA	NA	NA	NA	NA	NA	NA	NA	NA	NA	NA	NA	NA	NA	NA	NA	NA	NA	NA	NA	NA	NA	NA	NA	NA	NA	NA	NA	NA	NA	NA	NA	NA	NA	NA	NA	NA	NA	NA	NA	NA	NA	NA	NA	NA
B134	36.52	2.27	1.06	24.62	NA	NA	NA	NA	NA	NA	NA	NA	NA	NA	NA	NA	NA	NA	NA	NA	NA	NA	NA	NA	NA	NA	NA	NA	NA	NA	NA	NA	NA	NA	NA	NA	NA	NA	NA	NA	NA	NA	NA	NA	NA	NA	NA	NA	NA
B135	40.17	2.21	1.22	24.34	NA	NA	NA	NA	NA	NA	NA	NA	NA	NA	NA	NA	NA	NA	NA	NA	NA	NA	NA	NA	NA	NA	NA	NA	NA	NA	NA	NA	NA	NA	NA	NA	NA	NA	NA	NA	NA	NA	NA	NA	NA	NA	NA	NA	NA
B136	37.69	2.16	1.16	22.69	NA	NA	NA	NA	NA	NA	NA	NA	NA	NA	NA	NA	NA	NA	NA	NA	NA	NA	NA	NA	NA	NA	NA	NA	NA	NA	NA	NA	NA	NA	NA	NA	NA	NA	NA	NA	NA	NA	NA	NA	NA	NA	NA	NA	NA
B137	37.07	2.02	1.04	22.02	NA	NA	NA	NA	NA	NA	NA	NA	NA	NA	NA	NA	NA	NA	NA	NA	NA	NA	NA	NA	NA	NA	NA	NA	NA	NA	NA	NA	NA	NA	NA	NA	NA	NA	NA	NA	NA	NA	NA	NA	NA	NA	NA	NA	NA
B138	36.95	2.23	1.08	21.59	NA	NA	NA	NA	NA	NA	NA	NA	NA	NA	NA	NA	NA	NA	NA	NA	NA	NA	NA	NA	NA	NA	NA	NA	NA	NA	NA	NA	NA	NA	NA	NA	NA	NA	NA	NA	NA	NA	NA	NA	NA	NA	NA	NA	NA
B139	32.17	1.97	1.01	16.47	NA	NA	NA	NA	NA	NA	NA	NA	NA	NA	NA	NA	NA	NA	NA	NA	NA	NA	NA	NA	NA	NA	NA	NA	NA	NA	NA	NA	NA	NA	NA	NA	NA	NA	NA	NA	NA	NA	NA	NA	NA	NA	NA	NA	NA
B140	38.51	2.01	1.15	22.35	NA	NA	NA	NA	NA	NA	NA	NA	NA	NA	NA	NA	NA	NA	NA	NA	NA	NA	NA	NA	NA	NA	NA	NA	NA	NA	NA	NA	NA	NA	NA	NA	NA	NA	NA	NA	NA	NA	NA	NA	NA	NA	NA	NA	NA
B141	39.13	2.16	1.23	26.79	NA	NA	NA	NA	NA	NA	NA	NA	NA	NA	NA	NA	NA	NA	NA	NA	NA	NA	NA	NA	NA	NA	NA	NA	NA	NA	NA	NA	NA	NA	NA	NA	NA	NA	NA	NA	NA	NA	NA	NA	NA	NA	NA	NA	NA
B142	35.1	2.13	1.11	21.89	NA	NA	NA	NA	NA	NA	NA	NA	NA	NA	NA	NA	NA	NA	NA	NA	NA	NA	NA	NA	NA	NA	NA	NA	NA	NA	NA	NA	NA	NA	NA	NA	NA	NA	NA	NA	NA	NA	NA	NA	NA	NA	NA	NA	NA
B143	35.36	2.03	1.06	18.68	NA	NA	NA	NA	NA	NA	NA	NA	NA	NA	NA	NA	NA	NA	NA	NA	NA	NA	NA	NA	NA	NA	NA	NA	NA	NA	NA	NA	NA	NA	NA	NA	NA	NA	NA	NA	NA	NA	NA	NA	NA	NA	NA	NA	NA
B144	34.18	1.95	0.92	17.22	NA	NA	NA	NA	NA	NA	NA	NA	NA	NA	NA	NA	NA	NA	NA	NA	NA	NA	NA	NA	NA	NA	NA	NA	NA	NA	NA	NA	NA	NA	NA	NA	NA	NA	NA	NA	NA	NA	NA	NA	NA	NA	NA	NA	NA
B145	39.86	2.29	1.17	23.54	NA	NA	NA	NA	NA	NA	NA	NA	NA	NA	NA	NA	NA	NA	NA	NA	NA	NA	NA	NA	NA	NA	NA	NA	NA	NA	NA	NA	NA	NA	NA	NA	NA	NA	NA	NA	NA	NA	NA	NA	NA	NA	NA	NA	NA
B146	32.32	2.12	1.17	21.12	NA	NA	NA	NA	NA	NA	NA	NA	NA	NA	NA	NA	NA	NA	NA	NA	NA	NA	NA	NA	NA	NA	NA	NA	NA	NA	NA	NA	NA	NA	NA	NA	NA	NA	NA	NA	NA	NA	NA	NA	NA	NA	NA	NA	NA
B147	30.71	1.85	0.91	18.32	NA	NA	NA	NA	NA	NA	NA	NA	NA	NA	NA	NA	NA	NA	NA	NA	NA	NA	NA	NA	NA	NA	NA	NA	NA	NA	NA	NA	NA	NA	NA	NA	NA	NA	NA	NA	NA	NA	NA	NA	NA	NA	NA	NA	NA
B148	27.43	1.88	1	15.6	NA	NA	NA	NA	NA	NA	NA	NA	NA	NA	NA	NA	NA	NA	NA	NA	NA	NA	NA	NA	NA	NA	NA	NA	NA	NA	NA	NA	NA	NA	NA	NA	NA	NA	NA	NA	NA	NA	NA	NA	NA	NA	NA	NA	NA
B149	35.89	2.13	1.04	25.28	NA	NA	NA	NA	NA	NA	NA	NA	NA	NA	NA	NA	NA	NA	NA	NA	NA	NA	NA	NA	NA	NA	NA	NA	NA	NA	NA	NA	NA	NA	NA	NA	NA	NA	NA	NA	NA	NA	NA	NA	NA	NA	NA	NA	NA
B150	30.3	1.85	0.92	17.84	NA	NA	NA	NA	NA	NA	NA	NA	NA	NA	NA	NA	NA	NA	NA	NA	NA	NA	NA	NA	NA	NA	NA	NA	NA	NA	NA	NA	NA	NA	NA	NA	NA	NA	NA	NA	NA	NA	NA	NA	NA	NA	NA	NA	NA
B151	35.54	2.07	1.06	19.37	NA	NA	NA	NA	NA	NA	NA	NA	NA	NA	NA	NA	NA	NA	NA	NA	NA	NA	NA	NA	NA	NA	NA	NA	NA	NA	NA	NA	NA	NA	NA	NA	NA	NA	NA	NA	NA	NA	NA	NA	NA	NA	NA	NA	NA
B152	41.99	2.36	1.29	30.64	NA	NA	NA	NA	NA	NA	NA	NA	NA	NA	NA	NA	NA	NA	NA	NA	NA	NA	NA	NA	NA	NA	NA	NA	NA	NA	NA	NA	NA	NA	NA	NA	NA	NA	NA	NA	NA	NA	NA	NA	NA	NA	NA	NA	NA
B154	34.56	2.01	1.07	20.83	NA	29.9	13.8	NA	0	NA	NA	NA	NA	NA	NA	12.6	19.5	NA	NA	NA	0	2	3	7	NA	NA	2	4	2	NA	NA	29.1	NA	5.3	NA	NA	NA	0.21	2	1	1	3	20	5	4	8	4	2	NA
B155	39.62	2.23	1.28	25.07	NA	29.5	13.3	NA	2	NA	NA	NA	NA	NA	NA	9.1	29	NA	NA	NA	1	2	3	7	7	NA	2	6	2	NA	NA	26.2	NA	5.9	NA	NA	NA	0.22	2	2	1	2	20	5	4	7	4	2	NA
B157	40.71	2.54	1.37	26.17	NA	29.8	13.8	NA	0	NA	NA	NA	NA	NA	NA	13.3	38	NA	NA	NA	0	2	2	6	NA	NA	2	6	2	NA	NA	26.85	NA	4.9	NA	NA	NA	0.24	2	1	1	3	0	0	3	8	3	1	NA
B158	38.86	2.06	1.13	24.06	NA	31.8	13.3	NA	0	NA	NA	NA	NA	NA	NA	16.8	18	NA	NA	NA	0	2	4	8	NA	NA	2	7	2	NA	NA	23.8	NA	5	NA	NA	NA	0.22	3	2	1	3	0	0	4	8	5	1	NA
B159	34.65	2.2	1.09	18.11	NA	27.7	11.1	NA	0	NA	3.88	NA	NA	NA	3.97	NA	65.9	7.1	4.75	3.89	0	1	2	8	NA	NA	2	6	1	NA	NA	24.18	NA	4.4	NA	NA	NA	0.21	1	1	2	2	0	0	4	7	3	2	NA
B160	39.98	2.17	1.16	27.97	NA	32	13.9	2.86	0	11.1	3.94	NA	NA	25.5	4.03	NA	39	16.1	4.36	4.11	0	2	2	6	NA	5	2	7	2	NA	NA	29.2	NA	4.6	NA	NA	NA	0.23	2	2	2	3	30	5	3	8	3	1	NA
B161	31.08	2.23	1	15.03	NA	32.2	11.9	NA	0	NA	3.98	NA	NA	NA	3.96	NA	40.4	9.1	4.75	3.97	10	2	3	8	NA	5	2	6	3	NA	NA	25.91	NA	4.4	NA	NA	NA	0.21	2	2	1	3	0	0	4	8	3	2	NA
B162	28.7	1.68	0.83	16.86	NA	29.1	13.4	5.31	0	5.7	NA	NA	NA	38.4	NA	NA	24.5	NA	NA	NA	12	2	3	8	5	5	2	5	2	NA	NA	24.5	NA	4.1	NA	NA	NA	0.19	3	2	1	4	30	4	4	6	5	2	NA
B166	40.84	1.64	0.79	27.54	NA	29.3	13.3	1.2	2.8	7.6	3.82	0	0	45.17	3.75	14.1	NA	63.9	4.76	4.4	20	2	3	7	NA	5	2	6	2	2.75	NA	25	NA	3	2.2	0	NA	0.19	2	1	2	3	0	0	3	7	4	2	NA
B167	50.12	1.91	0.8	20.34	NA	29.7	11.6	0	0	11.2	3.73	0.9	0	43.97	3.77	18.1	NA	20.3	4.82	4.25	NA	2	2	7	7	NA	1	7	2	5.76	NA	31	NA	4.7	7.8	0	NA	0.22	2	1	2	2	20	4	3	7	4	2	NA
B170	45.4	1.74	0.85	30.89	NA	28.2	13.6	0.9	0.9	11.5	3.84	29.7	0	62.48	4.1	1.6	NA	4.8	4.86	4.38	3	2	3	5	8	7	2	7	2	10.08	NA	NA	NA	NA	2.6	0	NA	0.22	2	2	2	3	20	4	3	7	3	2	NA
B171	35.1	2	0.78	25.94	NA	27.3	12.2	0.4	1.9	11	3.89	NA	NA	64.46	3.56	19.6	NA	NA	4.49	4.19	NA	2	1	7	7	7	2	7	2	7.92	NA	NA	NA	NA	0	0	NA	0.2	2	1	1	3	0	0	3	8	3	1	NA
B172	39.2	2.21	1.1	25.12	NA	30.9	12.9	1.08	0	8.9	3.97	NA	NA	52.8	3.99	NA	61.4	7.7	4.7	4.01	0	2	3	8	7	5	2	7	2	NA	NA	25.29	NA	4.4	NA	NA	NA	0.26	3	2	1	4	0	0	4	7	3	1	NA
B173	34.41	2	0.93	18.79	NA	31.2	13.5	1.55	0	2.1	3.78	NA	NA	38.6	4.13	NA	41.9	6.7	4.7	4.02	1	2	2	8	7	5	2	6	2	NA	NA	27.85	NA	4.3	NA	NA	NA	0.23	3	2	2	2	30	4	3	7	3	1	NA
B174	39.08	2.04	1.16	30.87	NA	25.6	13.9	2.38	1.3	14.77	4.93	4.7	2.1	27.86	3.53	27	NA	0.4	3.91	4.43	5	2	1	4	7	7	1	8	1	8.59	NA	NA	NA	NA	6.5	0	NA	0.32	1	1	2	1	0	0	3	7	3	1	NA
B175	40.24	2.25	1.21	24.38	NA	30.1	13.7	NA	2.1	33.24	4.35	0.8	0	25.62	3.74	4	NA	16.5	3.77	4.14	2	2	2	8	5	NA	2	7	2	18.79	NA	NA	NA	NA	27.8	8.4	NA	0.27	2	1	2	2	30	4	3	6	3	2	NA
B180	36.21	2.26	1.16	23.92	NA	30	13.7	1.58	1.4	1.04	3.94	5.5	7.2	16.98	3.83	9	28.19	NA	3.94	4.64	2	2	2	8	7	5	2	6	2	4.31	NA	19.1	NA	4.4	37.8	7	NA	0.27	2	1	2	3	50	2	3	7	5	2	NA
B181	32.58	1.98	1.02	20.02	NA	32.2	13.9	1.8	0	0	NA	12	22.6	38.1	NA	2	NA	NA	NA	NA	1	2	3	8	NA	NA	2	7	2	3.61	NA	NA	NA	NA	0.6	0	NA	0.23	3	2	1	3	0	0	4	7	5	3	NA
B183	34.48	1.97	1.03	21.24	NA	30.9	13.3	0.3	NA	NA	NA	41.2	19.2	NA	NA	NA	NA	NA	NA	NA	13	2	2	8	NA	5	2	7	2	5.19	NA	NA	NA	NA	0.7	0	NA	0.22	2	2	2	3	0	0	4	7	3	2	NA
B184	42.45	2.22	1.21	30.4	NA	28.4	13.7	0	0	61.5	3.77	1.9	0	59.29	3.89	6	NA	3	4.68	4.56	NA	2	2	7	8	NA	2	7	2	11.5	NA	21.44	NA	5.5	NA	42.17	NA	0.25	2	1	2	2	50	4	3	7	3	2	NA
B185	39.73	2.29	1.17	25.41	NA	31.1	13.6	13.51	0	NA	NA	NA	NA	NA	NA	NA	19	NA	NA	NA	7	2	1	7	NA	5	1	6	1	NA	NA	NA	NA	NA	NA	NA	NA	0.2	2	1	2	2	0	0	3	8	2	2	NA
B188	35.1	2.25	1.15	23.67	NA	29.1	13.4	1.13	8.9	1.54	3.63	15.2	43.3	8.38	3.28	5	11.8	25	3.73	4.23	3	2	2	6	7	5	2	7	2	4.24	NA	10.6	NA	4.2	38.5	0	NA	0.28	2	2	2	2	0	0	3	8	4	2	NA
B189	33.39	2.1	1.03	21.47	NA	28.3	13.3	NA	2.4	1.18	3.44	11.9	40.5	42.17	3.37	0	41.96	6	3.56	4.17	3	2	3	9	NA	5	2	6	2	5.7	NA	16.1	NA	1.4	47.1	0	NA	0.27	2	3	2	2	20	4	3	7	5	3	NA
B190	40.61	2.2	1.15	34.03	NA	31	12.9	1.11	6.2	0	3.89	26.6	25.7	41.78	3.69	1	32.78	NA	3.82	4.42	1	2	3	7	7	5	2	6	2	2.63	NA	11.87	NA	5	13.8	8.9	NA	0.29	2	1	2	3	0	0	4	8	4	2	NA
B191	36.43	2.07	1.02	22.72	NA	31.4	12.3	2.02	4.1	12.88	3.74	4.7	2.6	24.19	3.73	15	15.08	NA	3.85	4.65	6	2	2	7	7	NA	2	6	1	3.36	NA	12.42	NA	5.1	4.3	0	NA	0.21	1	1	2	3	30	5	4	8	5	3	NA
B197	47.92	1.95	0.68	24.18	NA	31.5	12.5	0	0	0	3.98	NA	NA	59	3.76	11.8	NA	NA	4.39	4.47	1	3	2	6	7	8	2	6	2	6.6	NA	NA	NA	NA	0	0	NA	0.21	3	1	2	3	20	4	3	9	3	2	NA
B198	43.73	2	0.78	32.25	NA	27.1	12.4	0.3	0.9	3.1	3.99	NA	NA	38	3.68	22.3	NA	NA	4.68	4.53	14	2	2	5	NA	7	2	7	1	7.94	NA	34	NA	4.1	1.8	0.5	NA	0.2	1	1	2	3	20	3	4	7	4	2	NA
B199	47.97	1.92	0.65	31.91	NA	29.6	13.9	1.3	1.7	6.3	3.71	NA	NA	59	3.86	22.1	NA	NA	4.68	4.48	NA	2	2	5	7	8	2	7	2	5.12	NA	40	NA	2.8	0	0	NA	0.21	2	2	2	3	20	4	4	7	3	2	NA
B201	31.59	1.99	0.98	16.68	NA	30.8	13.3	5.21	0	10.7	NA	NA	NA	24.2	NA	NA	14.7	NA	NA	NA	15	2	5	8	5	5	2	5	2	NA	NA	22.14	NA	4.3	NA	NA	NA	0.22	3	2	1	4	0	0	4	6	5	2	NA
B202	37.61	2.4	1.34	20.97	NA	29.9	13.2	0.7	3.7	34.7	3.83	46.8	27.6	57.98	3.92	0	NA	1	4.72	4.7	NA	2	2	7	7	8	2	5	2	6.4	NA	22.41	NA	6.5	NA	1.69	NA	0.28	2	2	1	2	0	0	4	8	5	2	NA
B203	46	2.28	1.29	24.69	NA	30.6	13.7	0.4	5.6	25.7	3.83	66.7	44	51.09	3.98	2	NA	2	4.38	4.56	NA	3	2	6	7	7	1	7	2	4.8	NA	26.76	NA	6.5	NA	0	NA	0.25	3	2	2	3	0	0	3	8	4	2	NA
B204	38.72	2.06	1	31.77	NA	29.4	13.3	0	2.5	33.9	3.58	8.7	4.2	77.99	3.77	0	NA	13	4.38	4.46	0	1	2	6	7	5	1	5	1	7.2	NA	26.85	NA	4.4	NA	0	NA	0.24	2	2	1	2	0	0	3	8	2	2	NA
B205	40.33	2.45	1.42	24.5	NA	29.4	13.8	0.3	9	25.2	3.89	46.2	27.6	54	3.91	0	NA	11	4.64	4.52	6	2	2	7	7	NA	1	7	1	6.52	NA	25.28	NA	6.5	NA	0	NA	0.26	2	2	2	2	20	4	3	7	4	2	NA
B206	28.8	1.9	1.04	14.51	NA	29.1	13.5	0.74	3	22.1	4.07	0	5.5	39.5	3.93	NA	28.7	10	4.54	4.02	5	2	3	8	NA	5	2	5	2	NA	NA	29.49	NA	4.7	NA	NA	NA	0.24	3	2	1	2	20	4	4	7	4	2	NA
B207	34.38	2.08	1.07	19.32	NA	30.4	13.2	4.4	0	11.6	3.97	4.8	13.1	15.2	4.18	NA	25.1	13	4.77	3.96	0	2	3	8	NA	NA	2	8	2	NA	NA	26.07	NA	5	NA	NA	NA	0.26	3	2	1	3	20	4	4	7	4	2	NA
B208	34.9	2.01	1.15	22.73	NA	30.8	13.4	11	5	6.4	3.9	7.1	18	18.3	4.12	NA	26.7	6.7	4.58	3.92	2	2	3	7	5	NA	2	7	2	NA	NA	27.8	NA	4.5	NA	NA	NA	0.23	3	3	2	3	0	0	3	7	4	2	NA
B209	34.16	2.02	1	17.73	NA	29.9	12.4	13.77	3	15.2	4.14	NA	NA	19.7	3.96	NA	30.8	4.7	4.67	3.98	0	2	3	8	5	NA	2	6	2	NA	NA	23.15	NA	4.6	NA	NA	NA	0.23	3	2	1	3	20	4	3	7	3	2	NA
B210	32.7	2.22	1.08	24.53	NA	30.5	13.9	2	2	14.6	3.86	NA	NA	22.4	4.13	NA	28.7	6.7	4.71	4.18	6	2	3	7	NA	NA	1	6	1	NA	NA	22.6	NA	4.7	NA	NA	NA	0.23	2	2	1	3	20	5	3	7	3	2	NA
B211	31.25	2.2	1.14	16.35	NA	29.9	13.5	0.3	3.7	25.1	3.91	34.7	20.4	57.78	3.89	0	NA	4	4.6	4.65	NA	3	2	8	7	5	1	5	2	13.5	NA	18	NA	5.1	NA	0	NA	0.22	3	2	2	3	0	0	3	7	3	2	NA
B212	37.6	2.31	1.25	19.91	NA	30.8	13.5	0	11.8	12.13	4.29	45.4	33.7	54.32	3.76	11	19.67	10	3.73	4.45	4	2	2	7	7	NA	2	6	2	1.61	NA	12.07	NA	4.9	0	0	NA	0.22	2	3	2	3	20	3	3	8	3	2	NA
B213	39.14	2.24	1.2	21.07	NA	30.2	13.6	0	9.9	27.76	3.85	36.5	33.5	45.9	3.65	13	12.46	14	3.77	4.32	3	3	2	7	7	7	2	7	2	3.08	NA	10.6	NA	4.7	0	2.4	NA	0.22	3	2	2	3	0	0	3	8	4	2	NA
B214	45.82	2.23	1.31	28.24	NA	29.2	13.3	0.56	9.2	35.87	3.47	35.2	20.4	33.32	3.68	2	24.92	19	3.8	4.34	0	3	3	7	7	NA	1	6	2	2.11	NA	11.07	NA	5.3	0	0	NA	0.25	3	3	2	2	0	0	4	8	4	2	NA
B215	44.11	2.44	1.29	27.02	NA	29.3	12.4	0	4.8	9.4	3.8	54.2	27	52.79	3.91	2	NA	12	4.86	4.59	1	2	2	6	NA	NA	1	8	1	4.25	NA	20.3	NA	6.3	NA	0	NA	0.27	2	2	2	3	20	3	3	8	4	2	NA
B216	43.3	2.31	1.31	25.58	NA	30	13.4	0	10.8	25.14	4.22	38.3	20	54.75	3.36	2	17.05	19	3.82	4.4	0	2	3	7	8	7	2	7	2	1.58	NA	10.25	NA	4.8	25.8	17.2	NA	0.25	3	2	2	3	0	0	3	8	4	2	NA
B219	39.7	2.3	1.21	30.36	NA	28.7	13.5	4.02	0	0	4.24	7.7	8.3	50.15	3.58	4	16.39	18	3.79	4.61	3	3	2	7	7	NA	2	6	2	4.13	NA	9.67	NA	4.9	30.8	18	NA	0.26	2	2	2	3	0	0	3	7	4	1	NA
B220	34.5	2.09	1.12	23.55	NA	27.4	13.5	4.5	0	8.2	3.83	NA	NA	24.7	3.97	NA	20.5	1.6	4.7	4.03	10	2	2	7	NA	NA	1	6	1	NA	NA	22.7	NA	4.2	NA	NA	NA	0.23	2	2	1	3	0	0	3	7	3	2	NA
B227	43.22	1.66	0.7	28.33	NA	26.3	12.5	0.3	0.9	4.7	3.93	NA	NA	37.58	3.69	8.8	NA	NA	4.75	4.11	NA	2	2	6	7	NA	1	7	2	4.33	NA	NA	NA	NA	1.6	0	NA	0.28	2	2	2	3	20	5	3	6	4	1	NA
B230	37.29	1.96	1.07	26.2	NA	26.2	12.6	0.9	3.1	7.4	3.85	0	0	48.01	3.81	13.1	NA	NA	4.58	4.5	21	2	2	6	7	NA	2	8	2	4.63	NA	NA	NA	NA	0	0	NA	0.22	2	2	2	3	20	3	3	7	3	2	NA
B231	38.61	2.33	1.24	24.94	NA	29.6	13.3	4.37	0	NA	3.93	NA	NA	NA	4.26	NA	14	11.7	4.81	4.15	2	2	3	6	7	NA	2	7	2	NA	NA	22.61	NA	5.1	NA	NA	NA	0.23	3	2	1	3	20	4	4	8	5	3	NA
B232	37.39	2.03	1.17	22.93	NA	30.3	13.5	1.55	0	NA	4.15	NA	NA	NA	4.2	NA	15	3.7	4.75	4.07	0	2	2	7	7	5	2	6	2	NA	NA	26.64	NA	5.2	NA	NA	NA	0.21	2	1	1	2	0	0	4	8	4	2	NA
B233	43.09	2.41	1.32	33.57	NA	30	12.2	9.6	0	NA	4.28	NA	NA	NA	4.35	NA	14	0	4.55	4.13	0	3	3	7	7	5	2	6	2	NA	NA	30	NA	5	NA	NA	NA	0.2	2	1	1	2	50	4	4	8	5	2	NA
B234	41.89	2.34	1.33	28.62	NA	29.8	12.2	8.7	0	NA	3.96	NA	NA	NA	4.34	NA	33	1.7	4.7	4.06	0	2	3	6	7	NA	2	7	2	NA	NA	27.73	NA	4.8	NA	NA	NA	0.21	1	1	2	3	20	5	3	8	4	1	NA
B235	36.75	2.28	1.23	20.83	NA	28	12.5	NA	0	NA	NA	NA	NA	NA	NA	4.7	28.5	NA	NA	NA	0	2	2	8	5	5	1	7	1	NA	NA	26.5	NA	5.7	NA	NA	NA	0.2	2	1	1	3	0	0	3	7	3	3	NA
B236	39.61	2.44	1.37	24.95	NA	30.1	12.7	NA	0	NA	NA	NA	NA	NA	NA	8.9	13.5	NA	NA	NA	5	2	3	6	7	NA	2	7	2	NA	NA	27.4	NA	5.9	NA	NA	NA	0.21	2	2	1	3	0	0	3	8	4	2	NA
B237	38.3	2.19	1.24	27.94	NA	30.3	13.1	NA	0	NA	NA	NA	NA	NA	NA	9.5	37	NA	NA	NA	4	3	3	7	NA	NA	2	5	2	NA	NA	25.8	NA	5.3	NA	NA	NA	0.24	2	2	1	2	20	5	4	8	4	3	NA
B238	33.15	2.42	1.36	18.87	NA	29.7	13.5	NA	0	NA	NA	NA	NA	NA	NA	22.8	25.5	NA	NA	NA	0	4	4	8	NA	5	2	6	3	NA	NA	26.9	NA	6.1	NA	NA	NA	0.22	3	2	1	3	0	0	4	8	5	3	NA
B244	38.23	2.01	0.98	19.55	NA	30.8	13.1	0	2.2	44.7	3.73	57.2	35.2	61.81	4.16	2	NA	15	4.64	4.72	0	3	3	7	8	7	1	6	2	5.37	NA	20	NA	6.5	NA	0	NA	0.28	2	2	2	3	20	4	3	8	4	2	NA
B245	37.33	2.39	1.32	25.93	NA	28.9	13.3	0	4.6	0	3.28	11	24	37.02	3.64	0	NA	35	4.71	4.39	3	2	2	7	8	5	1	8	2	9.23	NA	21.83	NA	5.9	NA	0	NA	0.22	2	1	2	4	0	0	3	8	4	2	NA
B248	33.74	2.13	1.23	19.12	NA	27	13.8	1.63	0	3.5	3.74	NA	NA	57.7	4.25	NA	34.5	16.1	4.28	3.93	5	1	2	8	NA	NA	2	6	1	NA	NA	23.97	NA	4.7	NA	NA	NA	0.22	2	1	2	3	0	0	3	8	2	2	NA
B249	38.18	2.28	1.18	25.97	NA	30.7	13.3	1.61	0	NA	3.85	NA	NA	NA	4.06	NA	22	12.1	4.58	3.97	5	2	3	7	NA	5	2	6	2	NA	NA	22.6	NA	4.5	NA	NA	NA	0.21	3	2	1	2	0	0	4	8	5	2	NA
B336	39.22	1.99	1.17	22.31	NA	NA	NA	NA	NA	NA	NA	NA	NA	NA	NA	NA	NA	NA	NA	NA	NA	NA	NA	NA	NA	NA	NA	NA	NA	NA	NA	NA	NA	NA	NA	NA	NA	0.24	NA	NA	NA	NA	NA	NA	NA	NA	NA	NA	NA
B337	39.92	2.21	1.17	25.75	NA	NA	NA	NA	NA	NA	NA	NA	NA	NA	NA	NA	NA	NA	NA	NA	NA	NA	NA	NA	NA	NA	NA	NA	NA	NA	NA	NA	NA	NA	NA	NA	NA	0.19	NA	NA	NA	NA	NA	NA	NA	NA	NA	NA	NA
B341	56.53	1.87	0.79	36	NA	NA	NA	NA	NA	NA	NA	NA	NA	NA	NA	NA	NA	NA	NA	NA	NA	NA	NA	NA	NA	NA	NA	NA	NA	NA	NA	NA	NA	NA	NA	NA	NA	0.26	NA	NA	NA	NA	NA	NA	NA	NA	NA	NA	NA
B342	36.35	2.09	1.07	22.46	NA	NA	NA	NA	NA	NA	NA	NA	NA	NA	NA	NA	NA	NA	NA	NA	NA	NA	NA	NA	NA	NA	NA	NA	NA	NA	NA	NA	NA	NA	NA	NA	NA	0.22	NA	NA	NA	NA	NA	NA	NA	NA	NA	NA	NA
B343	31.88	1.09	0.49	14.13	NA	NA	NA	NA	NA	NA	NA	NA	NA	NA	NA	NA	NA	NA	NA	NA	2	NA	NA	NA	NA	NA	NA	NA	NA	NA	NA	NA	NA	NA	NA	NA	NA	0.22	NA	NA	NA	NA	NA	NA	NA	NA	NA	NA	NA
B346	37.44	2.15	1.15	23.59	NA	29.5	15.4	0	0	0	3.21	6.4	89.1	28.53	4.12	0	NA	27	4.65	4.45	1	2	2	7	7	5	2	6	2	1.93	NA	26.05	NA	6	NA	1.35	NA	0.31	2	2	1	2	0	0	4	8	5	2	NA
B350	42	2.16	1.22	28.32	NA	28.8	14.6	2.01	3.3	13.3	3.84	49.2	31.2	51.72	3.74	4	19.67	NA	3.79	4.33	7	2	3	6	7	NA	2	6	2	0	NA	12.53	NA	5.2	0	0	NA	0.28	3	1	1	3	0	0	3	8	4	1	NA
B352	33.08	2.06	1.3	22	NA	30	14.4	NA	0	NA	NA	NA	NA	NA	NA	17.8	35	NA	NA	NA	1	3	3	8	5	5	2	5	2	NA	NA	23.66	NA	4.9	NA	NA	NA	0.22	3	1	1	3	0	0	3	8	4	2	NA
B355	39.97	2.41	1.28	27.62	NA	30	13.9	2	0	2.81	3.75	4.6	47.1	34.36	3.8	17.2	NA	19.3	4.43	4.13	26	2	3	7	NA	NA	2	7	2	5.39	NA	23	NA	5.3	NA	0	NA	0.22	3	3	1	3	0	0	3	9	5	2	NA
B358	35.89	1.91	1.04	21.82	NA	NA	NA	3.74	NA	6.11	4.51	28.1	17.5	1.52	3.61	NA	NA	6.2	3.39	4.36	0	NA	NA	NA	NA	NA	NA	NA	NA	NA	NA	19.45	NA	1.7	4.3	3.6	NA	0.23	NA	NA	NA	NA	NA	NA	NA	NA	NA	NA	NA
B359	35.19	2.14	1.01	26.91	NA	NA	NA	NA	NA	NA	NA	NA	NA	NA	NA	NA	NA	NA	NA	NA	NA	NA	NA	NA	NA	NA	NA	NA	NA	NA	NA	NA	NA	NA	NA	NA	NA	0.22	NA	NA	NA	NA	NA	NA	NA	NA	NA	NA	NA
B362	32.82	1.72	0.96	24.83	NA	NA	NA	2.46	0	4.17	4.45	0	5.1	0	3.25	0	NA	NA	3.76	4.39	8	NA	NA	NA	NA	NA	NA	NA	NA	2.95	NA	7.5	NA	1	0	0	NA	0.19	NA	NA	NA	NA	NA	NA	NA	NA	NA	NA	NA
B365	34.83	2.36	1.23	22.01	NA	NA	NA	NA	NA	NA	NA	NA	NA	NA	NA	NA	NA	13.5	NA	NA	NA	NA	NA	NA	NA	NA	NA	NA	NA	NA	NA	NA	NA	NA	NA	NA	NA	0.2	NA	NA	NA	NA	NA	NA	NA	NA	NA	NA	NA
B366	37.16	2.19	1.08	20.81	NA	28.3	15.4	0	1.5	15.32	NA	9.1	5.6	5.31	NA	5	NA	NA	NA	NA	4	2	3	8	5	5	2	5	2	6.43	NA	28.43	NA	7	17.2	16.1	NA	0.2	2	2	2	3	100	4	3	6	3	2	NA
B370	34.81	1.78	0.97	18.21	NA	NA	NA	NA	NA	NA	NA	NA	NA	NA	NA	NA	NA	NA	NA	NA	NA	NA	NA	NA	NA	NA	NA	NA	NA	NA	NA	NA	NA	NA	NA	NA	NA	0.2	NA	NA	NA	NA	NA	NA	NA	NA	NA	NA	NA
B371	44.92	2.32	1.25	32.91	NA	27.5	12.4	NA	6	2.55	4.02	35.8	22.1	50.38	3.56	3	NA	NA	3.62	4.49	1	3	3	6	7	7	2	7	2	5.19	NA	NA	NA	NA	19.8	2.6	NA	0.21	3	2	1	3	0	0	3	8	4	2	NA
B372	38.19	2.49	1.21	23.54	NA	NA	NA	0	2	NA	NA	NA	NA	NA	NA	NA	29	NA	NA	NA	10	NA	NA	NA	NA	NA	NA	NA	NA	NA	NA	23.2	NA	4.8	NA	NA	NA	0.22	NA	NA	NA	NA	NA	NA	NA	NA	NA	NA	NA
B374	40.69	2.45	1.32	25.03	NA	NA	NA	NA	NA	NA	NA	NA	NA	NA	NA	NA	NA	19.5	NA	NA	NA	NA	NA	NA	NA	NA	NA	NA	NA	NA	NA	NA	NA	NA	NA	NA	NA	0.26	NA	NA	NA	NA	NA	NA	NA	NA	NA	NA	NA
B376	42.7	2.43	1.13	30	NA	29.4	14.4	0.4	0	0	3.85	14.5	7.9	52.03	3.96	1	NA	19	4.54	4.56	0	2	2	6	7	NA	1	6	1	6.96	NA	NA	NA	4.9	NA	0	NA	0.21	2	2	2	2	0	0	3	7	3	1	NA
B377	42.18	2.45	1.17	31.44	NA	30	13.1	0	0	8.74	3.76	20.4	26.5	24.33	3.4	2	NA	NA	3.73	4.33	1	2	2	5	7	5	2	7	2	0	NA	15.71	NA	4.9	3.8	1.1	NA	0.22	2	1	2	3	20	4	3	8	3	2	NA
B382	36.88	2.45	1.14	20.25	NA	31.1	12.8	3.59	3	22	NA	NA	NA	4	NA	19.9	22	53.2	NA	NA	0	1	2	7	7	NA	2	6	1	NA	NA	NA	NA	NA	NA	NA	NA	0.22	2	2	1	2	20	4	3	8	3	2	NA
B383	33.64	2.19	1.05	22.46	NA	NA	NA	NA	NA	NA	NA	NA	NA	NA	NA	NA	NA	NA	NA	NA	NA	NA	NA	NA	NA	NA	NA	NA	NA	NA	NA	NA	NA	NA	NA	NA	NA	0.2	NA	NA	NA	NA	NA	NA	NA	NA	NA	NA	NA
B384	32.8	2.14	1.11	16.92	NA	NA	NA	NA	NA	NA	NA	NA	NA	NA	NA	NA	NA	NA	NA	NA	NA	NA	NA	NA	NA	NA	NA	NA	NA	NA	NA	NA	NA	NA	NA	NA	NA	0.19	NA	NA	NA	NA	NA	NA	NA	NA	NA	NA	NA
B386	36.53	2.46	1.22	23.5	NA	NA	NA	NA	NA	NA	NA	NA	NA	NA	NA	NA	NA	NA	NA	NA	NA	NA	NA	NA	NA	NA	NA	NA	NA	NA	NA	NA	NA	NA	NA	NA	NA	NA	NA	NA	NA	NA	NA	NA	NA	NA	NA	NA	NA
B387	38.23	2.36	1.16	29.03	NA	31.7	15.8	1.87	3	8.5	4	NA	NA	36.2	4.19	NA	49.4	10.4	4.58	4	5	3	3	7	5	5	3	7	2	NA	NA	25.78	NA	3.8	NA	NA	NA	0.24	3	2	2	4	20	5	3	8	3	2	NA
B391	31.97	1.89	1.07	15.13	NA	NA	NA	NA	NA	NA	NA	NA	NA	NA	NA	NA	NA	NA	NA	NA	NA	NA	NA	NA	NA	NA	NA	NA	NA	NA	NA	NA	NA	NA	NA	NA	NA	0.2	NA	NA	NA	NA	NA	NA	NA	NA	NA	NA	NA
B395	40.65	2.29	1.32	22.07	NA	NA	NA	NA	NA	NA	NA	NA	NA	NA	NA	NA	NA	NA	NA	NA	NA	NA	NA	NA	NA	NA	NA	NA	NA	NA	NA	NA	NA	NA	NA	NA	NA	0.2	NA	NA	NA	NA	NA	NA	NA	NA	NA	NA	NA
B396	40.9	2.64	1.32	31.27	NA	31.9	13.4	5.56	0	0	4.41	8.2	28.9	6.73	3.51	1	NA	17.1	3.82	4.59	1	2	2	5	NA	5	2	8	2	5.13	NA	21.46	NA	5.1	0.8	0	NA	0.27	2	1	2	3	0	0	4	8	5	2	NA
B397	39.53	2.54	1.21	30.59	NA	NA	NA	NA	NA	NA	NA	NA	NA	NA	NA	NA	NA	NA	NA	NA	NA	NA	NA	NA	NA	NA	NA	NA	NA	NA	NA	NA	NA	NA	NA	NA	NA	0.2	NA	NA	NA	NA	NA	NA	NA	NA	NA	NA	NA
B398	42.24	2.64	1.35	26.15	NA	25	14	5.73	3.5	17.96	3.65	10.2	38.4	25.19	3.46	16	NA	NA	3.61	3.71	1	2	3	7	7	5	2	6	2	3.42	NA	16.13	NA	5	3.3	0	NA	0.26	2	2	2	4	0	0	3	8	4	2	NA
B399	39.8	1.86	1.02	20.15	NA	30.6	14.9	0	1.2	24.63	NA	6.7	3.3	54.2	NA	14.2	NA	NA	NA	NA	11	2	2	8	5	5	2	5	1	3.82	NA	30	NA	3	28.9	28	NA	0.2	2	1	2	3	20	5	3	6	3	2	NA
B400	29.67	1.74	0.83	14.45	NA	29.3	14.3	10.78	0	19.93	NA	85.6	81.6	46.94	NA	5.5	NA	NA	NA	NA	4	1	2	9	5	5	1	6	1	6.83	NA	28.8	NA	6.1	NA	1.15	NA	0.26	2	1	1	3	0	0	3	7	3	2	NA
[truncated: 44 more columns]
